# Supplementary material for: ﻿New species of Plesioaxymyia Sinclair (Diptera, Axymyiidae) from the Palaearctic Region, including an updated molecular phylogeny of the family
Source: Zookeys. 2025 May 5;1236:297–315. doi: 10.3897/zookeys.1236.148218 (PMC12070067; doi:10.3897/zookeys.1236.148218)
Supplement: XML Treatment for Plesioaxymyia imprevista [file zookeys.1236.148218-treatment1.xml]

<!DOCTYPE tp:taxon-treatment
  PUBLIC "-//TaxonX//DTD Taxonomic Treatment Publishing DTD v0 20100105//EN" "tax-treatment-NSO.dtd">
<tp:taxon-treatment xmlns:tp="http://www.plazi.org/taxpub"><tp:treatment-meta><kwd-group><label>Taxon classification</label><kwd>
                <named-content content-type="kingdom">Animalia</named-content>
              </kwd><kwd>
                <named-content content-type="order">Diptera</named-content>
              </kwd><kwd>
                <named-content content-type="family">Axymyiidae</named-content>
              </kwd></kwd-group><mixed-citation publication-type="journal"><person-group><name><surname>Polevoi</surname><given-names>Alexei</given-names></name><name><surname>Burdíková</surname><given-names>Nikola</given-names></name><name><surname>Ševčík</surname><given-names>Jan</given-names></name></person-group><article-title>﻿New species of <italic><tp:taxon-name><tp:taxon-name-part taxon-name-part-type="genus" reg="Plesioaxymyia">Plesioaxymyia</tp:taxon-name-part></tp:taxon-name></italic> Sinclair (<tp:taxon-name><tp:taxon-name-part taxon-name-part-type="order">Diptera</tp:taxon-name-part></tp:taxon-name>, <tp:taxon-name><tp:taxon-name-part taxon-name-part-type="family">Axymyiidae</tp:taxon-name-part></tp:taxon-name>) from the Palaearctic Region, including an updated molecular phylogeny of the family</article-title><source>Zookeys</source><day>05</day><month>05</month><year>2025</year><volume>1236</volume><fpage>297</fpage><lpage>315</lpage><pub-id pub-id-type="doi">10.3897/zookeys.1236.148218</pub-id></mixed-citation></tp:treatment-meta><tp:nomenclature><label>﻿</label><tp:taxon-name>
              <object-id xmlns:xlink="http://www.w3.org/1999/xlink" content-type="arpha" xlink:type="simple">FA16C5BE-26EC-510C-BC4A-857827D0D5E8</object-id>
              <tp:taxon-name-part taxon-name-part-type="genus" reg="Plesioaxymyia">Plesioaxymyia</tp:taxon-name-part>
              <tp:taxon-name-part taxon-name-part-type="species" reg="imprevista">imprevista</tp:taxon-name-part>
              <object-id xmlns:xlink="http://www.w3.org/1999/xlink" content-type="zoobank" xlink:type="simple">https://zoobank.org/F101EC9C-CA50-40E2-ABA1-B631CAD5F331</object-id>
            </tp:taxon-name><tp:taxon-authority>Polevoi</tp:taxon-authority><tp:taxon-status xmlns:xlink="http://www.w3.org/1999/xlink" xlink:type="simple">sp. nov.</tp:taxon-status><xref ref-type="fig" rid="F2">Figs 2A–C</xref><xref ref-type="fig" rid="F3">, 3A–C</xref></tp:nomenclature><tp:treatment-sec sec-type="material" id="SECID0EKJAE"><title>Specimens examined.</title><p><bold><italic>Holotype.</italic></bold> Russia • ♀; Karelia, Paanajarvi National Park, Vartolambina; <named-content xmlns:xlink="http://www.w3.org/1999/xlink" content-type="dwc:verbatimCoordinates" xlink:type="simple"><named-content content-type="geo-json" specific-use="{&#34;type&#34;:&#34;Point&#34;,&#34;coordinates&#34;:[30.555000,66.246000]}" id="NCID0EYJAE" xlink:type="simple">66.246°N, 30.555°E</named-content></named-content>; 80 m a.s.l.; 1–27 Jun. 2021; A. Protasova leg.; Malaise trap; GenBank: accession numbers PV036313, PV036316, PV036319, PV036317, PV035246, PV037681; <named-content xmlns:xlink="http://www.w3.org/1999/xlink" content-type="dwc:institutional_code" xlink:title="Zoological institute, St. Petersburg, Russia" xlink:href="http://grbio.org/institution/zoological-institute-russian-academy-sciences" xlink:type="simple">ZISP</named-content>, INS_DIP_0001011.</p></tp:treatment-sec><tp:treatment-sec sec-type="Differential diagnosis" id="SECID0ECKAE"><title>Differential diagnosis.</title><p>Medium-sized, dark brown species (Fig. <xref ref-type="fig" rid="F2">2A</xref>); wings hyaline with dark elongated pterostigma, covering apical half of vein R<sub>1</sub>; legs yellowish-brown with darkened tarsi, femora and tibiae darkened apically. Similar to <italic><tp:taxon-name><tp:taxon-name-part taxon-name-part-type="genus" reg="Plesioaxymyia">Plesioaxymyia</tp:taxon-name-part><tp:taxon-name-part taxon-name-part-type="species" reg="vespertina">vespertina</tp:taxon-name-part></tp:taxon-name></italic>, from which it is distinguished by details of female terminalia: sternite 8 with smoothly rounded dorsoapical margin (forming somewhat protruding dorsoapical corner in <italic><tp:taxon-name><tp:taxon-name-part taxon-name-part-type="genus" reg="Plesioaxymyia">P.</tp:taxon-name-part><tp:taxon-name-part taxon-name-part-type="species" reg="vespertina">vespertina</tp:taxon-name-part></tp:taxon-name></italic>) and completely reduced basal segment of cerci (distinct in <italic><tp:taxon-name><tp:taxon-name-part taxon-name-part-type="genus" reg="Plesioaxymyia">P.</tp:taxon-name-part><tp:taxon-name-part taxon-name-part-type="species" reg="vespertina">vespertina</tp:taxon-name-part></tp:taxon-name></italic>).</p><fig id="F2" position="float" orientation="portrait"><object-id xmlns:xlink="http://www.w3.org/1999/xlink" content-type="doi" xlink:type="simple">10.3897/zookeys.1236.148218.figure2</object-id><object-id xmlns:xlink="http://www.w3.org/1999/xlink" content-type="arpha" xlink:type="simple">E5129B14-42ED-58AB-B245-5E3BD3A3B79E</object-id><label>Figure 2.</label><caption><p><italic><tp:taxon-name><tp:taxon-name-part taxon-name-part-type="genus" reg="Plesioaxymyia">Plesioaxymyia</tp:taxon-name-part><tp:taxon-name-part taxon-name-part-type="species" reg="imprevista">imprevista</tp:taxon-name-part></tp:taxon-name></italic> sp. nov., female holotype <bold>A</bold> habitus, lateral view <bold>B</bold> head and thorax, oblique anterodorsal view <bold>C</bold> wing. Abbreviations: CEE – triangular excision of compound eye; CuA – anterior branch of cubital vein; M<sub>1,2,4</sub> – medial veins; R<sub>2,3,4+5</sub> – radial vein; Sc – subcostal vein; TSP – transverse shiny patch of mesonotum. Scale bars: 1 mm (<bold>A, С</bold>); 0.3 mm (<bold>B</bold>).</p></caption><graphic xmlns:xlink="http://www.w3.org/1999/xlink" xlink:href="zookeys-1236-297_article-148218__-g002.jpg" position="float" orientation="portrait" xlink:type="simple" id="oo_1322774.jpg"><uri content-type="original_file" xlink:type="simple">https://binary.pensoft.net/fig/1322774</uri></graphic></fig></tp:treatment-sec><tp:treatment-sec sec-type="description" id="SECID0EVMAE"><title>Description.</title><p><bold><italic>Head.</italic></bold> Head dark brown. Face sunken, clypeus convex, mouthparts brown. Palpus brown, 5-segmented, with short (almost hidden) first segment and broadened third segment. Compound eye densely covered with short ommatrichia; divided by fine groove into upper and lower hemispheres of unequal size and with deep triangular excision opposite antennal base (Fig. <xref ref-type="fig" rid="F2">2B</xref>). Three ocelli arranged in equilateral triangle, placed on elevated tubercle. Frons with a few brownish hairs above antennal bases and between ocellar triangle and compound eye. Posterior part of head with numerous brownish hairs. Antenna 16-segmented, brown; pedicel yellowish apically; middle flagellomeres about twice as wide as long.</p><p><bold><italic>Thorax.</italic></bold> Mesonotum dark brown, thinly dusted, lacking any larger setae but covered with tiny yellowish hairs; a pair of narrow transverse shiny patches present along prescutal suture (Fig. <xref ref-type="fig" rid="F2">2B</xref>); prescutum yellowish laterally. Scutellum yellowish-brown, strongly convex, with short hairs along posterior margin. Pleura brown.</p><p><bold><italic>Wing.</italic></bold> Wing length 4.08 mm. Wing hyaline with light brownish tinge (Fig. <xref ref-type="fig" rid="F2">2C</xref>); brown elongated pterostigma occupies apical half of R<sub>1</sub>. Costa hardly produced beyond R<sub>4+5</sub>. Sc curved into costa proximally to Rs; Sc-r reduced. Rs with kink; R<sub>2+3</sub> forked well beyond apex of R<sub>1</sub>, R<sub>2</sub> deviates in slightly obtuse angle. Crossvein r-m perpendicular to R<sub>4+5</sub>. M<sub>1+2</sub> branching slightly before apex of R<sub>1</sub>; section of M-stem distal to r-m about as long as M<sub>1</sub>, longer than M<sub>2</sub> and about twice as long as its section proximal to r-m. M<sub>4</sub> straight; CuA distinctly sinuous. CuP short, scarcely reaching beyond posteromedial angle of wing. Anal lobe well-developed. Macrotrichia on wing veins not visible. Halter brown.</p><p><bold><italic>Legs.</italic></bold> Coxa, trochanters, femora and tibiae yellowish-brown; all femora and tibiae darkened apically; tarsi brownish. Hind tibia slightly curved in middle, with brush of bristly hairs posteroapically. Ratio of basitarsus to tibia: bt1:t1 – 0.45, bt2:t2 – 0.43, bt3:t3 – 0.30. Tibial spurs not developed.</p><p><bold><italic>Abdomen.</italic></bold> Abdomen brown. Tergites 1–7 with sparse hairs posteriorly. Terminalia (Fig. <xref ref-type="fig" rid="F3">3</xref>) brown. Tergite 8 approximately one-third length of sternite 8, rounded and setose apically; sternite 8 lengthened, tapered apically, with sparse short hairs. Cercus one-segmented; basal segment not developed; apical segment about 4 times longer than wide, bearing ca. 10 setae.</p><fig id="F3" position="float" orientation="portrait"><object-id xmlns:xlink="http://www.w3.org/1999/xlink" content-type="doi" xlink:type="simple">10.3897/zookeys.1236.148218.figure3</object-id><object-id xmlns:xlink="http://www.w3.org/1999/xlink" content-type="arpha" xlink:type="simple">B0C5F552-EA93-51CE-B03A-BBBEEA071AB6</object-id><label>Figure 3.</label><caption><p><italic><tp:taxon-name><tp:taxon-name-part taxon-name-part-type="genus" reg="Plesioaxymyia">Plesioaxymyia</tp:taxon-name-part><tp:taxon-name-part taxon-name-part-type="species" reg="imprevista">imprevista</tp:taxon-name-part></tp:taxon-name></italic> sp. nov., female terminalia <bold>A</bold> lateral view <bold>B</bold> dorsal view <bold>C</bold> ventral view. Abbreviations: cerc—cercus; st 7, 8—sternites; tg 7, 8—tergites. Scale bars: 0.2 mm (<bold>A–C</bold>).</p></caption><graphic xmlns:xlink="http://www.w3.org/1999/xlink" xlink:href="zookeys-1236-297_article-148218__-g003.jpg" position="float" orientation="portrait" xlink:type="simple" id="oo_1322775.jpg"><uri content-type="original_file" xlink:type="simple">https://binary.pensoft.net/fig/1322775</uri></graphic></fig></tp:treatment-sec><tp:treatment-sec sec-type="etymology" id="SECID0ECQAE"><title>Etymology.</title><p>The species epithet is from the Latin <italic>imprevistus</italic> (unexpected, unforeseen), stressing that the finding of this species in Northwest Russia was a real surprise.</p></tp:treatment-sec><tp:treatment-sec sec-type="distribution" id="SECID0EKQAE"><title>Distribution.</title><p>The species is currently known only from the type locality in Russian Karelia (Northwest Russia).</p></tp:treatment-sec><tp:treatment-sec sec-type="biology" id="SECID0EPQAE"><title>Biology.</title><p>The adult was collected with a Malaise trap set in <italic><tp:taxon-name><tp:taxon-name-part taxon-name-part-type="genus" reg="Vaccinium">Vaccinium</tp:taxon-name-part><tp:taxon-name-part taxon-name-part-type="species" reg="myrtillus">myrtillus</tp:taxon-name-part></tp:taxon-name></italic> type pine- and spruce-dominated forest. The larval biology is unknown.</p></tp:treatment-sec></tp:taxon-treatment>
